# Supplementary material for: Copper Exposure Affects Anti-Predatory Behaviour and Acetylcholinesterase Levels in Culex pipiens (Diptera, Culicidae)
Source: Insects. 2022 Dec 14;13(12):1151. doi: 10.3390/insects13121151 (PMC9782022; doi:10.3390/insects13121151)
Supplement: Supplementary file 1 [file insects-13-01151-s001.zip]

Archive with 1 entries (1 files):
- insects-2064220-supplementary.pdf
